# Supplementary material for: Analysis of bHLH genes from foxtail millet (Setaria italica) and their potential relevance to drought stress
Source: PLoS One. 2018 Nov 9;13(11):e0207344. doi: 10.1371/journal.pone.0207344 (PMC6226204; doi:10.1371/journal.pone.0207344)
Supplement: S1 Table — (XLS) [file pone.0207344.s003.xls]

## Sheet: Sheet1
Primer name	primer sequence
Millet_GLEAN_10023721F	5' ATGGTGAGGGTCCACTGCC 3'
Millet_GLEAN_10023721R	5' GCTCCACCTTTGCTATGATGTT 3'
Millet_GLEAN_10007270F	5' ACGCCATCGCCTACATCC 3'
Millet_GLEAN_10007270R	5' GCTTCCGAAACCACAACCTC 3'
Millet_GLEAN_10035595F	5' CCAGACCAGATGCCCTTCA 3'
Millet_GLEAN_10035595R	5' GCACTTCTCCTGCTCATGTTTC 3'
Millet_GLEAN_10008844F	5' CGTGGGAGAAGGGCAACA 3'
Millet_GLEAN_10008844R	5' ATCACCTCGTCCAGCATCG 3'
Millet_GLEAN_10005488F	5' GGTGAAGCCGAAGGTGGA 3'
Millet_GLEAN_10005488R	5' GGCACGAGGTCCTGAAGAAA 3'
Millet_GLEAN_10036595F	5' ACTTGCCTCAACGACACGG 3'
Millet_GLEAN_10036595R	5' ATCCTGGACACTCCTCCTTCAT 3'
Millet_GLEAN_10007267F	5' CACTGTCCTGCTACGACTCCA 3'
Millet_GLEAN_10007267R	5' TCGACGCCTTGTCCATCTT 3'
Millet_GLEAN_10030390F	5' TCAGTAACCTGCCTACCCTCC 3'
Millet_GLEAN_10030390R	5' CCTCCCAGAAGTTCCTTTGC 3'
Actin-F	CTGAACCCCAAGGCTAAC
Actin-R	AGTGGTGGTGAAGGAGTAAC
