# Supplementary material for: Analysis of bHLH genes from foxtail millet (Setaria italica) and their potential relevance to drought stress
Source: PLoS One. 2018 Nov 9;13(11):e0207344. doi: 10.1371/journal.pone.0207344 (PMC6226204; doi:10.1371/journal.pone.0207344)
Supplement: S2 Table — (XLS) [file pone.0207344.s004.xls]

## Sheet: Sheet1
Gene name	functional annotation
Millet_GLEAN_10000242	Transcription factor ABORTED MICROSPORES
Millet_GLEAN_10001321	Transcription factor bHLH48
Millet_GLEAN_10001340	Uncharacterized basic helix-loop-helix protein At1g64625
Millet_GLEAN_10001703	Transcription factor bHLH92
Millet_GLEAN_10001930	Transcription factor ABORTED MICROSPORES
Millet_GLEAN_10002496	Transcription factor bHLH25
Millet_GLEAN_10002863	Transcription factor bHLH77
Millet_GLEAN_10003594	Transcription factor bHLH68
Millet_GLEAN_10004174	Transcription factor bHLH110
Millet_GLEAN_10004326	Transcription factor bHLH82
Millet_GLEAN_10004393	WPP domain-interacting tail-anchored protein 1
Millet_GLEAN_10004480	Anthocyanin regulatory Lc protein
Millet_GLEAN_10004513	Transcription factor bHLH87
Millet_GLEAN_10004854	Putative transcription factor bHLH041
Millet_GLEAN_10005031	Transcription factor bHLH76
Millet_GLEAN_10005043	Transcription factor bHLH25
Millet_GLEAN_10005488	Transcription factor bHLH49
Millet_GLEAN_10005609	Transcription factor SPEECHLESS
Millet_GLEAN_10006438	Transcription factor bHLH123
Millet_GLEAN_10006645	Transcription factor bHLH84
Millet_GLEAN_10006832	Transcription factor AIG1
Millet_GLEAN_10006968	Transcription factor ABORTED MICROSPORES
Millet_GLEAN_10006998	Transcription factor ILR3
Millet_GLEAN_10007267	Transcription factor bHLH35
Millet_GLEAN_10007268	Transcription factor bHLH35
Millet_GLEAN_10007270	Transcription factor bHLH35
Millet_GLEAN_10007273	Transcription factor bHLH35
Millet_GLEAN_10008197	Transcription factor bHLH79
Millet_GLEAN_10008844	Transcription factor UNE10
Millet_GLEAN_10009036	Transcription factor bHLH127
Millet_GLEAN_10009039	Transcription factor PIF1
Millet_GLEAN_10009040	Transcription factor PIF1
Millet_GLEAN_10009041	Transcription factor PIF1
Millet_GLEAN_10009312	Transcription factor HEC1
Millet_GLEAN_10009731	Transcription factor bHLH61
Millet_GLEAN_10009878	Transcription factor LAX PANICLE
Millet_GLEAN_10010494	Transcription factor MYC2
Millet_GLEAN_10010496	Transcription factor MYC4
Millet_GLEAN_10010502	Transcription factor ATR2
Millet_GLEAN_10010503	Transcription factor MYC2
Millet_GLEAN_10011647	Transcription factor bHLH25
Millet_GLEAN_10011773	Transcription factor bHLH111
Millet_GLEAN_10012361	Transcription factor bHLH62
Millet_GLEAN_10012420	Transcription factor PIF1
Millet_GLEAN_10012858	Transcription factor ILR3
Millet_GLEAN_10013138	Transcription factor bHLH89
Millet_GLEAN_10013359	Transcription factor bHLH25
Millet_GLEAN_10013365	Putative transcription factor bHLH041
Millet_GLEAN_10014239	Transcription factor bHLH25
Millet_GLEAN_10014466	Transcription factor bHLH121
Millet_GLEAN_10014553	Transcription factor bHLH123
Millet_GLEAN_10014944	Transcription factor bHLH128
Millet_GLEAN_10015196	Transcription factor bHLH130
Millet_GLEAN_10015478	Transcription factor bHLH84
Millet_GLEAN_10015708	Transcription factor UNE12
Millet_GLEAN_10016232	Anthocyanin regulatory Lc protein
Millet_GLEAN_10016705	Transcription factor IND
Millet_GLEAN_10017201	Transcription factor bHLH130
Millet_GLEAN_10017376	Transcription factor PIF1
Millet_GLEAN_10018026	Transcription factor IND
Millet_GLEAN_10018178	Transcription factor bHLH112
Millet_GLEAN_10018454	Transcription factor bHLH89
Millet_GLEAN_10018490	Transcription factor bHLH82
Millet_GLEAN_10018633	Transcription factor ICE1
Millet_GLEAN_10019256	Transcription factor bHLH111
Millet_GLEAN_10019342	Transcription factor bHLH150
Millet_GLEAN_10019375	Transcription factor bHLH13
Millet_GLEAN_10019411	Transcription factor bHLH68
Millet_GLEAN_10019488	Transcription factor bHLH51
Millet_GLEAN_10019868	Transcription factor ABA-INDUCIBLE bHLH-TYPE
Millet_GLEAN_10019878	Transcription factor bHLH87
Millet_GLEAN_10020384	Transcription factor ILR3
Millet_GLEAN_10020590	Uncharacterized basic helix-loop-helix protein At1g64625
Millet_GLEAN_10021329	Transcription factor bHLH84
Millet_GLEAN_10021794	Transcription factor FER-LIKE IRON DEFICIENCY-INDUCED TRANSCRIPTION FACTOR
Millet_GLEAN_10021795	Transcription factor FER-LIKE IRON DEFICIENCY-INDUCED TRANSCRIPTION FACTOR
Millet_GLEAN_10022119	Transcription factor bHLH87
Millet_GLEAN_10022296	Transcription factor bHLH93
Millet_GLEAN_10022618	Transcription factor bHLH51
Millet_GLEAN_10022683	Transcription factor bHLH49
Millet_GLEAN_10022692	Transcription factor BIM2
Millet_GLEAN_10022759	Transcription factor SPATULA
Millet_GLEAN_10022880	Transcription factor bHLH69
Millet_GLEAN_10022945	Putative transcription factor bHLH041
Millet_GLEAN_10023238	Transcription factor bHLH79
Millet_GLEAN_10023291	Transcription factor UNE12
Millet_GLEAN_10023721	Transcription factor bHLH25
Millet_GLEAN_10023722	Transcription factor bHLH25
Millet_GLEAN_10023723	Transcription factor bHLH25
Millet_GLEAN_10023797	Transcription factor bHLH95
Millet_GLEAN_10023798	Transcription factor bHLH95
Millet_GLEAN_10023922	Transcription factor bHLH137
Millet_GLEAN_10023987	Transcription factor MYC2
Millet_GLEAN_10024809	Transcription factor bHLH144
Millet_GLEAN_10024964	Transcription factor bHLH130
Millet_GLEAN_10025074	Transcription factor BIM2
Millet_GLEAN_10025081	Pentatricopeptide repeat-containing protein At5g48910
Millet_GLEAN_10026252	Transcription factor bHLH112
Millet_GLEAN_10026555	Transcription factor bHLH84
Millet_GLEAN_10026595	Transcription factor bHLH113
Millet_GLEAN_10026719	Transcription factor ABORTED MICROSPORES
Millet_GLEAN_10027159	Transcription factor GLABRA 3
Millet_GLEAN_10027235	Transcription factor bHLH84
Millet_GLEAN_10027496	Putative transcription factor bHLH041
Millet_GLEAN_10027993	Transcription factor ILR3
Millet_GLEAN_10029582	Transcription factor bHLH113
Millet_GLEAN_10029834	Transcription factor bHLH87
Millet_GLEAN_10030223	Transcription factor PIF1
Millet_GLEAN_10030300	Transcription factor bHLH137
Millet_GLEAN_10030390	Transcription factor bHLH49
Millet_GLEAN_10030781	Transcription factor bHLH144
Millet_GLEAN_10030960	Transcription factor bHLH19
Millet_GLEAN_10030961	Transcription factor bHLH19
Millet_GLEAN_10031075	Transcription factor MYC2
Millet_GLEAN_10031323	Transcription factor PIF5
Millet_GLEAN_10031509	Transcription factor bHLH82
Millet_GLEAN_10031568	Transcription factor PIF3
Millet_GLEAN_10032270	Transcription factor bHLH25
Millet_GLEAN_10032272	Transcription factor PIF3
Millet_GLEAN_10032509	Transcription factor bHLH68
Millet_GLEAN_10032623	Transcription factor BIM2
Millet_GLEAN_10032730	Transcription factor bHLH83
Millet_GLEAN_10032733	Transcription factor bHLH83
Millet_GLEAN_10032767	Transcription factor bHLH63
Millet_GLEAN_10033007	Transcription factor bHLH36
Millet_GLEAN_10033030	Transcription factor bHLH83
Millet_GLEAN_10033205	Transcription factor SPEECHLESS
Millet_GLEAN_10033765	Transcription factor bHLH25
Millet_GLEAN_10033906	Transcription factor PIF3
Millet_GLEAN_10033943	Transcription factor bHLH89
Millet_GLEAN_10034271	Transcription factor bHLH74
Millet_GLEAN_10034296	Transcription factor bHLH25
Millet_GLEAN_10034297	Transcription factor bHLH25
Millet_GLEAN_10035182	Transcription factor bHLH84
Millet_GLEAN_10035484	Transcription factor bHLH35
Millet_GLEAN_10035595	Transcription factor bHLH128
Millet_GLEAN_10035850	Transcription factor bHLH82
Millet_GLEAN_10036313	Transcription factor bHLH62
Millet_GLEAN_10036424	Transcription factor ICE1
Millet_GLEAN_10036595	Transcription factor ORG2
Millet_GLEAN_10036781	Transcription factor bHLH30
Millet_GLEAN_10036825	Transcription factor bHLH66
Millet_GLEAN_10037248	Transcription factor bHLH91
Millet_GLEAN_10037419	Transcription factor PIF1
Millet_GLEAN_10037807	Zinc finger protein MAGPIE
Millet_GLEAN_10037869	Transcription factor bHLH101
Millet_GLEAN_10038022	Transcription factor bHLH30
Millet_GLEAN_10038061	Transcription factor bHLH110
Millet_GLEAN_10000529	unkonwn
