# Supplementary material for: Analysis of bHLH genes from foxtail millet (Setaria italica) and their potential relevance to drought stress
Source: PLoS One. 2018 Nov 9;13(11):e0207344. doi: 10.1371/journal.pone.0207344 (PMC6226204; doi:10.1371/journal.pone.0207344)
Supplement: S3 Table — (XLS) [file pone.0207344.s005.xls]

## Sheet: Sheet1
Gene name	Cellular Componen term
Millet_GLEAN_10000242	GO:0005634; nucleus; Cellular Component;
Millet_GLEAN_10001321	GO:0005634; nucleus; Cellular Component;
Millet_GLEAN_10001340	None
Millet_GLEAN_10001703	GO:0005634; nucleus; Cellular Component;
Millet_GLEAN_10001930	GO:0005634; nucleus; Cellular Component;
Millet_GLEAN_10002496	GO:0005634; nucleus; Cellular Component;
Millet_GLEAN_10002863	GO:0005634; nucleus; Cellular Component;
Millet_GLEAN_10003594	GO:0005634; nucleus; Cellular Component;
Millet_GLEAN_10004174	GO:0005634; nucleus; Cellular Component;
Millet_GLEAN_10004326	GO:0005634; nucleus; Cellular Component;
Millet_GLEAN_10004393	GO:0005634; nucleus; Cellular Component;
Millet_GLEAN_10004480	GO:0005634; nucleus; Cellular Component;
Millet_GLEAN_10004513	GO:0005634; nucleus; Cellular Component;
Millet_GLEAN_10004854	GO:0005634; nucleus; Cellular Component;
Millet_GLEAN_10005031	GO:0005634; nucleus; Cellular Component;
Millet_GLEAN_10005043	GO:0005634; nucleus; Cellular Component;
Millet_GLEAN_10005488	GO:0005634; nucleus; Cellular Component;
Millet_GLEAN_10005609	GO:0005634; nucleus; Cellular Component;
Millet_GLEAN_10006438	GO:0005634; nucleus; Cellular Component;
Millet_GLEAN_10006645	GO:0005634; nucleus; Cellular Component;
Millet_GLEAN_10006832	GO:0005634; nucleus; Cellular Component;
Millet_GLEAN_10006968	GO:0005634; nucleus; Cellular Component;
Millet_GLEAN_10006998	GO:0005634; nucleus; Cellular Component;
Millet_GLEAN_10007267	GO:0005634; nucleus; Cellular Component;
Millet_GLEAN_10007268	GO:0005634; nucleus; Cellular Component;
Millet_GLEAN_10007270	GO:0005634; nucleus; Cellular Component;
Millet_GLEAN_10007273	GO:0005634; nucleus; Cellular Component;
Millet_GLEAN_10008197	GO:0005634; nucleus; Cellular Component;
Millet_GLEAN_10008844	GO:0005634; nucleus; Cellular Component;
Millet_GLEAN_10009036	GO:0005634; nucleus; Cellular Component;
Millet_GLEAN_10009039	GO:0005634; nucleus; Cellular Component;
Millet_GLEAN_10009040	GO:0005634; nucleus; Cellular Component;
Millet_GLEAN_10009041	GO:0005634; nucleus; Cellular Component;
Millet_GLEAN_10009312	GO:0005634; nucleus; Cellular Component;
Millet_GLEAN_10009731	GO:0005634; nucleus; Cellular Component;
Millet_GLEAN_10009878	GO:0005634; nucleus; Cellular Component;
Millet_GLEAN_10010494	GO:0005634; nucleus; Cellular Component;
Millet_GLEAN_10010496	GO:0005634; nucleus; Cellular Component;
Millet_GLEAN_10010502	GO:0005634; nucleus; Cellular Component;
Millet_GLEAN_10010503	GO:0005634; nucleus; Cellular Component;
Millet_GLEAN_10011647	GO:0005634; nucleus; Cellular Component;
Millet_GLEAN_10011773	GO:0005634; nucleus; Cellular Component;
Millet_GLEAN_10012361	GO:0005634; nucleus; Cellular Component;
Millet_GLEAN_10012420	GO:0005634; nucleus; Cellular Component;
Millet_GLEAN_10012858	GO:0005634; nucleus; Cellular Component;
Millet_GLEAN_10013138	GO:0005634; nucleus; Cellular Component;
Millet_GLEAN_10013359	GO:0005634; nucleus; Cellular Component;
Millet_GLEAN_10013365	GO:0005634; nucleus; Cellular Component;
Millet_GLEAN_10014239	GO:0005634; nucleus; Cellular Component;
Millet_GLEAN_10014466	GO:0005634; nucleus; Cellular Component;
Millet_GLEAN_10014553	GO:0005634; nucleus; Cellular Component;
Millet_GLEAN_10014944	GO:0005634; nucleus; Cellular Component;
Millet_GLEAN_10015196	GO:0005634; nucleus; Cellular Component;
Millet_GLEAN_10015478	GO:0005634; nucleus; Cellular Component;
Millet_GLEAN_10015478	GO:0005840; ribosome; Cellular Component;
Millet_GLEAN_10015478	GO:0005622; intracellular; Cellular Component;
Millet_GLEAN_10015708	GO:0005634; nucleus; Cellular Component;
Millet_GLEAN_10016232	GO:0005634; nucleus; Cellular Component;
Millet_GLEAN_10016705	GO:0005634; nucleus; Cellular Component;
Millet_GLEAN_10017201	GO:0005634; nucleus; Cellular Component;
Millet_GLEAN_10017376	GO:0005634; nucleus; Cellular Component;
Millet_GLEAN_10018178	GO:0005634; nucleus; Cellular Component;
Millet_GLEAN_10018454	GO:0005634; nucleus; Cellular Component;
Millet_GLEAN_10018490	GO:0005634; nucleus; Cellular Component;
Millet_GLEAN_10018633	GO:0005634; nucleus; Cellular Component;
Millet_GLEAN_10019256	GO:0005634; nucleus; Cellular Component;
Millet_GLEAN_10019342	GO:0005634; nucleus; Cellular Component;
Millet_GLEAN_10019375	GO:0005634; nucleus; Cellular Component;
Millet_GLEAN_10019411	GO:0005634; nucleus; Cellular Component;
Millet_GLEAN_10019488	GO:0005634; nucleus; Cellular Component;
Millet_GLEAN_10019868	GO:0005634; nucleus; Cellular Component;
Millet_GLEAN_10019878	GO:0005634; nucleus; Cellular Component;
Millet_GLEAN_10020384	GO:0005634; nucleus; Cellular Component;
Millet_GLEAN_10020590	GO:0030528; transcription regulator activity; Molecular Function;
Millet_GLEAN_10021329	GO:0005634; nucleus; Cellular Component;
Millet_GLEAN_10021794	GO:0005634; nucleus; Cellular Component;
Millet_GLEAN_10021795	GO:0005634; nucleus; Cellular Component;
Millet_GLEAN_10022119	GO:0005634; nucleus; Cellular Component;
Millet_GLEAN_10022296	GO:0005634; nucleus; Cellular Component;
Millet_GLEAN_10022618	GO:0005634; nucleus; Cellular Component;
Millet_GLEAN_10022683	GO:0005634; nucleus; Cellular Component;
Millet_GLEAN_10022692	GO:0005634; nucleus; Cellular Component;
Millet_GLEAN_10022759	GO:0005634; nucleus; Cellular Component;
Millet_GLEAN_10022880	GO:0005634; nucleus; Cellular Component;
Millet_GLEAN_10022945	GO:0005634; nucleus; Cellular Component;
Millet_GLEAN_10023238	GO:0005634; nucleus; Cellular Component;
Millet_GLEAN_10023291	GO:0005634; nucleus; Cellular Component;
Millet_GLEAN_10023721	GO:0005634; nucleus; Cellular Component;
Millet_GLEAN_10023722	GO:0005634; nucleus; Cellular Component;
Millet_GLEAN_10023723	GO:0005634; nucleus; Cellular Component;
Millet_GLEAN_10023797	GO:0005634; nucleus; Cellular Component;
Millet_GLEAN_10023798	GO:0005634; nucleus; Cellular Component;
Millet_GLEAN_10023922	GO:0005634; nucleus; Cellular Component;
Millet_GLEAN_10023987	GO:0005634; nucleus; Cellular Component;
Millet_GLEAN_10024809	GO:0005634; nucleus; Cellular Component;
Millet_GLEAN_10024964	GO:0005634; nucleus; Cellular Component;
Millet_GLEAN_10025074	GO:0005634; nucleus; Cellular Component;
Millet_GLEAN_10025081	GO:0005634; nucleus; Cellular Component;
Millet_GLEAN_10026252	GO:0005634; nucleus; Cellular Component;
Millet_GLEAN_10026555	GO:0005634; nucleus; Cellular Component;
Millet_GLEAN_10026595	GO:0005634; nucleus; Cellular Component;
Millet_GLEAN_10026719	GO:0005634; nucleus; Cellular Component;
Millet_GLEAN_10027159	GO:0005634; nucleus; Cellular Component;
Millet_GLEAN_10027235	GO:0005634; nucleus; Cellular Component;
Millet_GLEAN_10027235	GO:0000786; nucleosome; Cellular Component;
Millet_GLEAN_10027496	GO:0005634; nucleus; Cellular Component;
Millet_GLEAN_10027993	GO:0005634; nucleus; Cellular Component;
Millet_GLEAN_10029582	GO:0005634; nucleus; Cellular Component;
Millet_GLEAN_10029834	GO:0005634; nucleus; Cellular Component;
Millet_GLEAN_10030223	GO:0005634; nucleus; Cellular Component;
Millet_GLEAN_10030300	GO:0005634; nucleus; Cellular Component;
Millet_GLEAN_10030390	GO:0005634; nucleus; Cellular Component;
Millet_GLEAN_10030781	GO:0005634; nucleus; Cellular Component;
Millet_GLEAN_10030960	GO:0005634; nucleus; Cellular Component;
Millet_GLEAN_10030961	GO:0005634; nucleus; Cellular Component;
Millet_GLEAN_10031075	GO:0005634; nucleus; Cellular Component;
Millet_GLEAN_10031323	GO:0005634; nucleus; Cellular Component;
Millet_GLEAN_10031509	GO:0005634; nucleus; Cellular Component;
Millet_GLEAN_10031568	GO:0005634; nucleus; Cellular Component;
Millet_GLEAN_10032270	GO:0005634; nucleus; Cellular Component;
Millet_GLEAN_10032272	GO:0005634; nucleus; Cellular Component;
Millet_GLEAN_10032509	GO:0005634; nucleus; Cellular Component;
Millet_GLEAN_10032623	GO:0005634; nucleus; Cellular Component;
Millet_GLEAN_10032730	GO:0005634; nucleus; Cellular Component;
Millet_GLEAN_10032733	GO:0005634; nucleus; Cellular Component;
Millet_GLEAN_10032767	GO:0005634; nucleus; Cellular Component;
Millet_GLEAN_10033007	GO:0005634; nucleus; Cellular Component;
Millet_GLEAN_10033030	GO:0005634; nucleus; Cellular Component;
Millet_GLEAN_10033205	GO:0005634; nucleus; Cellular Component;
Millet_GLEAN_10033765	GO:0005634; nucleus; Cellular Component;
Millet_GLEAN_10033906	GO:0005634; nucleus; Cellular Component;
Millet_GLEAN_10033943	GO:0005634; nucleus; Cellular Component;
Millet_GLEAN_10034271	GO:0005634; nucleus; Cellular Component;
Millet_GLEAN_10034296	GO:0005634; nucleus; Cellular Component;
Millet_GLEAN_10034297	GO:0005634; nucleus; Cellular Component;
Millet_GLEAN_10035182	GO:0005634; nucleus; Cellular Component;
Millet_GLEAN_10035484	GO:0005634; nucleus; Cellular Component;
Millet_GLEAN_10035595	GO:0005634; nucleus; Cellular Component;
Millet_GLEAN_10035850	GO:0005634; nucleus; Cellular Component;
Millet_GLEAN_10036313	GO:0005634; nucleus; Cellular Component;
Millet_GLEAN_10036424	GO:0005634; nucleus; Cellular Component;
Millet_GLEAN_10036595	GO:0005634; nucleus; Cellular Component;
Millet_GLEAN_10036781	GO:0005634; nucleus; Cellular Component;
Millet_GLEAN_10036825	GO:0005634; nucleus; Cellular Component;
Millet_GLEAN_10037248	GO:0005634; nucleus; Cellular Component;
Millet_GLEAN_10037419	GO:0005634; nucleus; Cellular Component;
Millet_GLEAN_10037807	GO:0005634; nucleus; Cellular Component;
Millet_GLEAN_10037807	GO:0005622; intracellular; Cellular Component;
Millet_GLEAN_10037869	GO:0005634; nucleus; Cellular Component;
Millet_GLEAN_10038022	GO:0005634; nucleus; Cellular Component;
Millet_GLEAN_10038061	GO:0005634; nucleus; Cellular Component;
Gene name	Molecular Function term
Millet_GLEAN_10000242	GO:0030528; transcription regulator activity; Molecular Function;
Millet_GLEAN_10001321	GO:0030528; transcription regulator activity; Molecular Function;
Millet_GLEAN_10001340	GO:0045449; regulation of transcription; Biological Process;
Millet_GLEAN_10001703	GO:0030528; transcription regulator activity; Molecular Function;
Millet_GLEAN_10001930	GO:0030528; transcription regulator activity; Molecular Function;
Millet_GLEAN_10002496	GO:0030528; transcription regulator activity; Molecular Function;
Millet_GLEAN_10002863	GO:0030528; transcription regulator activity; Molecular Function;
Millet_GLEAN_10003594	GO:0030528; transcription regulator activity; Molecular Function;
Millet_GLEAN_10004174	GO:0030528; transcription regulator activity; Molecular Function;
Millet_GLEAN_10004326	GO:0030528; transcription regulator activity; Molecular Function;
Millet_GLEAN_10004393	GO:0030528; transcription regulator activity; Molecular Function;
Millet_GLEAN_10004480	GO:0030528; transcription regulator activity; Molecular Function;
Millet_GLEAN_10004513	GO:0030528; transcription regulator activity; Molecular Function;
Millet_GLEAN_10004854	GO:0030528; transcription regulator activity; Molecular Function;
Millet_GLEAN_10005031	GO:0030528; transcription regulator activity; Molecular Function;
Millet_GLEAN_10005043	GO:0030528; transcription regulator activity; Molecular Function;
Millet_GLEAN_10005488	GO:0030528; transcription regulator activity; Molecular Function;
Millet_GLEAN_10005609	GO:0030528; transcription regulator activity; Molecular Function;
Millet_GLEAN_10006438	GO:0030528; transcription regulator activity; Molecular Function;
Millet_GLEAN_10006645	GO:0030528; transcription regulator activity; Molecular Function;
Millet_GLEAN_10006832	GO:0030528; transcription regulator activity; Molecular Function;
Millet_GLEAN_10006832	GO:0016597; amino acid binding; Molecular Function;
Millet_GLEAN_10006968	GO:0030528; transcription regulator activity; Molecular Function;
Millet_GLEAN_10006998	GO:0030528; transcription regulator activity; Molecular Function;
Millet_GLEAN_10007267	GO:0030528; transcription regulator activity; Molecular Function;
Millet_GLEAN_10007268	GO:0030528; transcription regulator activity; Molecular Function;
Millet_GLEAN_10007270	GO:0030528; transcription regulator activity; Molecular Function;
Millet_GLEAN_10007273	GO:0030528; transcription regulator activity; Molecular Function;
Millet_GLEAN_10008197	GO:0030528; transcription regulator activity; Molecular Function;
Millet_GLEAN_10008844	GO:0030528; transcription regulator activity; Molecular Function;
Millet_GLEAN_10009036	GO:0030528; transcription regulator activity; Molecular Function;
Millet_GLEAN_10009039	GO:0030528; transcription regulator activity; Molecular Function;
Millet_GLEAN_10009040	GO:0030528; transcription regulator activity; Molecular Function;
Millet_GLEAN_10009041	GO:0030528; transcription regulator activity; Molecular Function;
Millet_GLEAN_10009312	GO:0030528; transcription regulator activity; Molecular Function;
Millet_GLEAN_10009731	GO:0030528; transcription regulator activity; Molecular Function;
Millet_GLEAN_10009878	GO:0030528; transcription regulator activity; Molecular Function;
Millet_GLEAN_10010494	GO:0030528; transcription regulator activity; Molecular Function;
Millet_GLEAN_10010496	GO:0030528; transcription regulator activity; Molecular Function;
Millet_GLEAN_10010502	GO:0030528; transcription regulator activity; Molecular Function;
Millet_GLEAN_10010503	GO:0030528; transcription regulator activity; Molecular Function;
Millet_GLEAN_10011647	GO:0030528; transcription regulator activity; Molecular Function;
Millet_GLEAN_10011773	GO:0030528; transcription regulator activity; Molecular Function;
Millet_GLEAN_10012361	GO:0030528; transcription regulator activity; Molecular Function;
Millet_GLEAN_10012420	GO:0030528; transcription regulator activity; Molecular Function;
Millet_GLEAN_10012858	GO:0030528; transcription regulator activity; Molecular Function;
Millet_GLEAN_10013138	GO:0030528; transcription regulator activity; Molecular Function;
Millet_GLEAN_10013359	GO:0030528; transcription regulator activity; Molecular Function;
Millet_GLEAN_10013365	GO:0030528; transcription regulator activity; Molecular Function;
Millet_GLEAN_10014239	GO:0016597; amino acid binding; Molecular Function;
Millet_GLEAN_10014239	GO:0030528; transcription regulator activity; Molecular Function;
Millet_GLEAN_10014466	GO:0030528; transcription regulator activity; Molecular Function;
Millet_GLEAN_10014553	GO:0030528; transcription regulator activity; Molecular Function;
Millet_GLEAN_10014944	GO:0030528; transcription regulator activity; Molecular Function;
Millet_GLEAN_10015196	GO:0030528; transcription regulator activity; Molecular Function;
Millet_GLEAN_10015478	GO:0003735; structural constituent of ribosome; Molecular Function;
Millet_GLEAN_10015708	GO:0030528; transcription regulator activity; Molecular Function;
Millet_GLEAN_10016232	GO:0030528; transcription regulator activity; Molecular Function;
Millet_GLEAN_10016705	GO:0030528; transcription regulator activity; Molecular Function;
Millet_GLEAN_10017201	GO:0030528; transcription regulator activity; Molecular Function;
Millet_GLEAN_10017376	GO:0030528; transcription regulator activity; Molecular Function;
Millet_GLEAN_10018178	GO:0030528; transcription regulator activity; Molecular Function;
Millet_GLEAN_10018454	GO:0030528; transcription regulator activity; Molecular Function;
Millet_GLEAN_10018490	GO:0030528; transcription regulator activity; Molecular Function;
Millet_GLEAN_10018633	GO:0030528; transcription regulator activity; Molecular Function;
Millet_GLEAN_10019256	GO:0030528; transcription regulator activity; Molecular Function;
Millet_GLEAN_10019342	GO:0030528; transcription regulator activity; Molecular Function;
Millet_GLEAN_10019375	GO:0030528; transcription regulator activity; Molecular Function;
Millet_GLEAN_10019411	GO:0030528; transcription regulator activity; Molecular Function;
Millet_GLEAN_10019488	GO:0030528; transcription regulator activity; Molecular Function;
Millet_GLEAN_10019868	GO:0030528; transcription regulator activity; Molecular Function;
Millet_GLEAN_10019878	GO:0030528; transcription regulator activity; Molecular Function;
Millet_GLEAN_10020384	GO:0030528; transcription regulator activity; Molecular Function;
Millet_GLEAN_10020590	GO:0030528; transcription regulator activity; Molecular Function;
Millet_GLEAN_10021329	GO:0030528; transcription regulator activity; Molecular Function;
Millet_GLEAN_10021794	GO:0030528; transcription regulator activity; Molecular Function;
Millet_GLEAN_10021795	GO:0030528; transcription regulator activity; Molecular Function;
Millet_GLEAN_10022119	GO:0030528; transcription regulator activity; Molecular Function;
Millet_GLEAN_10022296	GO:0030528; transcription regulator activity; Molecular Function;
Millet_GLEAN_10022618	GO:0030528; transcription regulator activity; Molecular Function;
Millet_GLEAN_10022683	GO:0030528; transcription regulator activity; Molecular Function;
Millet_GLEAN_10022692	GO:0030528; transcription regulator activity; Molecular Function;
Millet_GLEAN_10022759	GO:0030528; transcription regulator activity; Molecular Function;
Millet_GLEAN_10022880	GO:0030528; transcription regulator activity; Molecular Function;
Millet_GLEAN_10022945	GO:0030528; transcription regulator activity; Molecular Function;
Millet_GLEAN_10023238	GO:0030528; transcription regulator activity; Molecular Function;
Millet_GLEAN_10023291	GO:0030528; transcription regulator activity; Molecular Function;
Millet_GLEAN_10023721	GO:0030528; transcription regulator activity; Molecular Function;
Millet_GLEAN_10023722	GO:0030528; transcription regulator activity; Molecular Function;
Millet_GLEAN_10023723	GO:0030528; transcription regulator activity; Molecular Function;
Millet_GLEAN_10023797	GO:0030528; transcription regulator activity; Molecular Function;
Millet_GLEAN_10023798	GO:0030528; transcription regulator activity; Molecular Function;
Millet_GLEAN_10023922	GO:0030528; transcription regulator activity; Molecular Function;
Millet_GLEAN_10023987	GO:0030528; transcription regulator activity; Molecular Function;
Millet_GLEAN_10024809	GO:0030528; transcription regulator activity; Molecular Function;
Millet_GLEAN_10024964	GO:0030528; transcription regulator activity; Molecular Function;
Millet_GLEAN_10025074	GO:0030528; transcription regulator activity; Molecular Function;
Millet_GLEAN_10025081	GO:0030528; transcription regulator activity; Molecular Function;
Millet_GLEAN_10026252	GO:0030528; transcription regulator activity; Molecular Function;
Millet_GLEAN_10026555	GO:0030528; transcription regulator activity; Molecular Function;
Millet_GLEAN_10026595	GO:0030528; transcription regulator activity; Molecular Function;
Millet_GLEAN_10026719	GO:0030528; transcription regulator activity; Molecular Function;
Millet_GLEAN_10027159	GO:0030528; transcription regulator activity; Molecular Function;
Millet_GLEAN_10027235	GO:0003677; DNA binding; Molecular Function;
Millet_GLEAN_10027496	GO:0030528; transcription regulator activity; Molecular Function;
Millet_GLEAN_10027993	GO:0030528; transcription regulator activity; Molecular Function;
Millet_GLEAN_10029582	GO:0030528; transcription regulator activity; Molecular Function;
Millet_GLEAN_10029834	GO:0030528; transcription regulator activity; Molecular Function;
Millet_GLEAN_10030223	GO:0030528; transcription regulator activity; Molecular Function;
Millet_GLEAN_10030300	GO:0030528; transcription regulator activity; Molecular Function;
Millet_GLEAN_10030390	GO:0030528; transcription regulator activity; Molecular Function;
Millet_GLEAN_10030781	GO:0030528; transcription regulator activity; Molecular Function;
Millet_GLEAN_10030960	GO:0030528; transcription regulator activity; Molecular Function;
Millet_GLEAN_10030961	GO:0030528; transcription regulator activity; Molecular Function;
Millet_GLEAN_10031075	GO:0030528; transcription regulator activity; Molecular Function;
Millet_GLEAN_10031323	GO:0030528; transcription regulator activity; Molecular Function;
Millet_GLEAN_10031509	GO:0030528; transcription regulator activity; Molecular Function;
Millet_GLEAN_10031568	GO:0030528; transcription regulator activity; Molecular Function;
Millet_GLEAN_10032270	GO:0030528; transcription regulator activity; Molecular Function;
Millet_GLEAN_10032272	GO:0030528; transcription regulator activity; Molecular Function;
Millet_GLEAN_10032509	GO:0030528; transcription regulator activity; Molecular Function;
Millet_GLEAN_10032623	GO:0030528; transcription regulator activity; Molecular Function;
Millet_GLEAN_10032730	GO:0030528; transcription regulator activity; Molecular Function;
Millet_GLEAN_10032733	GO:0030528; transcription regulator activity; Molecular Function;
Millet_GLEAN_10032767	GO:0030528; transcription regulator activity; Molecular Function;
Millet_GLEAN_10033007	GO:0030528; transcription regulator activity; Molecular Function;
Millet_GLEAN_10033030	GO:0030528; transcription regulator activity; Molecular Function;
Millet_GLEAN_10033205	GO:0030528; transcription regulator activity; Molecular Function;
Millet_GLEAN_10033765	GO:0016597; amino acid binding; Molecular Function;
Millet_GLEAN_10033765	GO:0030528; transcription regulator activity; Molecular Function;
Millet_GLEAN_10033906	GO:0030528; transcription regulator activity; Molecular Function;
Millet_GLEAN_10033943	GO:0030528; transcription regulator activity; Molecular Function;
Millet_GLEAN_10034271	GO:0030528; transcription regulator activity; Molecular Function;
Millet_GLEAN_10034296	GO:0030528; transcription regulator activity; Molecular Function;
Millet_GLEAN_10034297	GO:0030528; transcription regulator activity; Molecular Function;
Millet_GLEAN_10035182	GO:0030528; transcription regulator activity; Molecular Function;
Millet_GLEAN_10035484	GO:0030528; transcription regulator activity; Molecular Function;
Millet_GLEAN_10035595	GO:0030528; transcription regulator activity; Molecular Function;
Millet_GLEAN_10035850	GO:0030528; transcription regulator activity; Molecular Function;
Millet_GLEAN_10036313	GO:0030528; transcription regulator activity; Molecular Function;
Millet_GLEAN_10036424	GO:0030528; transcription regulator activity; Molecular Function;
Millet_GLEAN_10036595	GO:0030528; transcription regulator activity; Molecular Function;
Millet_GLEAN_10036781	GO:0030528; transcription regulator activity; Molecular Function;
Millet_GLEAN_10036825	GO:0030528; transcription regulator activity; Molecular Function;
Millet_GLEAN_10037248	GO:0030528; transcription regulator activity; Molecular Function;
Millet_GLEAN_10037419	GO:0030528; transcription regulator activity; Molecular Function;
Millet_GLEAN_10037807	GO:0008270; zinc ion binding; Molecular Function;
Millet_GLEAN_10037807	GO:0030528; transcription regulator activity; Molecular Function;
Millet_GLEAN_10037869	GO:0030528; transcription regulator activity; Molecular Function;
Millet_GLEAN_10038022	GO:0030528; transcription regulator activity; Molecular Function;
Millet_GLEAN_10038061	GO:0030528; transcription regulator activity; Molecular Function;
Gene name	Biological Process term
Millet_GLEAN_10000242	GO:0045449; regulation of transcription; Biological Process;
Millet_GLEAN_10001321	GO:0045449; regulation of transcription; Biological Process;
Millet_GLEAN_10001340	GO:0045449; regulation of transcription; Biological Process;
Millet_GLEAN_10001703	GO:0045449; regulation of transcription; Biological Process;
Millet_GLEAN_10001930	GO:0045449; regulation of transcription; Biological Process;
Millet_GLEAN_10002496	GO:0045449; regulation of transcription; Biological Process;
Millet_GLEAN_10002863	GO:0045449; regulation of transcription; Biological Process;
Millet_GLEAN_10003594	GO:0045449; regulation of transcription; Biological Process;
Millet_GLEAN_10004174	GO:0045449; regulation of transcription; Biological Process;
Millet_GLEAN_10004326	GO:0045449; regulation of transcription; Biological Process;
Millet_GLEAN_10004393	GO:0045449; regulation of transcription; Biological Process;
Millet_GLEAN_10004480	GO:0045449; regulation of transcription; Biological Process;
Millet_GLEAN_10004513	GO:0045449; regulation of transcription; Biological Process;
Millet_GLEAN_10004854	GO:0045449; regulation of transcription; Biological Process;
Millet_GLEAN_10005031	GO:0045449; regulation of transcription; Biological Process;
Millet_GLEAN_10005043	GO:0045449; regulation of transcription; Biological Process;
Millet_GLEAN_10005488	GO:0045449; regulation of transcription; Biological Process;
Millet_GLEAN_10005609	GO:0045449; regulation of transcription; Biological Process;
Millet_GLEAN_10006438	GO:0045449; regulation of transcription; Biological Process;
Millet_GLEAN_10006645	GO:0045449; regulation of transcription; Biological Process;
Millet_GLEAN_10006832	GO:0008152; metabolic process; Biological Process;
Millet_GLEAN_10006968	GO:0045449; regulation of transcription; Biological Process;
Millet_GLEAN_10006998	GO:0045449; regulation of transcription; Biological Process;
Millet_GLEAN_10007267	GO:0045449; regulation of transcription; Biological Process;
Millet_GLEAN_10007268	GO:0045449; regulation of transcription; Biological Process;
Millet_GLEAN_10007270	GO:0045449; regulation of transcription; Biological Process;
Millet_GLEAN_10007273	GO:0045449; regulation of transcription; Biological Process;
Millet_GLEAN_10008197	GO:0045449; regulation of transcription; Biological Process;
Millet_GLEAN_10008844	GO:0045449; regulation of transcription; Biological Process;
Millet_GLEAN_10009036	GO:0045449; regulation of transcription; Biological Process;
Millet_GLEAN_10009039	GO:0045449; regulation of transcription; Biological Process;
Millet_GLEAN_10009040	GO:0045449; regulation of transcription; Biological Process;
Millet_GLEAN_10009041	GO:0045449; regulation of transcription; Biological Process;
Millet_GLEAN_10009312	GO:0045449; regulation of transcription; Biological Process;
Millet_GLEAN_10009731	GO:0045449; regulation of transcription; Biological Process;
Millet_GLEAN_10009878	GO:0045449; regulation of transcription; Biological Process;
Millet_GLEAN_10010494	GO:0045449; regulation of transcription; Biological Process;
Millet_GLEAN_10010496	GO:0045449; regulation of transcription; Biological Process;
Millet_GLEAN_10010502	GO:0045449; regulation of transcription; Biological Process;
Millet_GLEAN_10010503	GO:0045449; regulation of transcription; Biological Process;
Millet_GLEAN_10011647	GO:0045449; regulation of transcription; Biological Process;
Millet_GLEAN_10011773	GO:0045449; regulation of transcription; Biological Process;
Millet_GLEAN_10012361	GO:0045449; regulation of transcription; Biological Process;
Millet_GLEAN_10012420	GO:0045449; regulation of transcription; Biological Process;
Millet_GLEAN_10012858	GO:0045449; regulation of transcription; Biological Process;
Millet_GLEAN_10013138	GO:0045449; regulation of transcription; Biological Process;
Millet_GLEAN_10013359	GO:0045449; regulation of transcription; Biological Process;
Millet_GLEAN_10013365	GO:0045449; regulation of transcription; Biological Process;
Millet_GLEAN_10014239	GO:0008152; metabolic process; Biological Process;
Millet_GLEAN_10014466	GO:0045449; regulation of transcription; Biological Process;
Millet_GLEAN_10014553	GO:0045449; regulation of transcription; Biological Process;
Millet_GLEAN_10014944	GO:0045449; regulation of transcription; Biological Process;
Millet_GLEAN_10015196	GO:0045449; regulation of transcription; Biological Process;
Millet_GLEAN_10015478
Millet_GLEAN_10015708	GO:0045449; regulation of transcription; Biological Process;
Millet_GLEAN_10016232	GO:0045449; regulation of transcription; Biological Process;
Millet_GLEAN_10016705	GO:0045449; regulation of transcription; Biological Process;
Millet_GLEAN_10017201	GO:0045449; regulation of transcription; Biological Process;
Millet_GLEAN_10017376	GO:0045449; regulation of transcription; Biological Process;
Millet_GLEAN_10018178	GO:0045449; regulation of transcription; Biological Process;
Millet_GLEAN_10018454	GO:0045449; regulation of transcription; Biological Process;
Millet_GLEAN_10018490	GO:0045449; regulation of transcription; Biological Process;
Millet_GLEAN_10018633	GO:0045449; regulation of transcription; Biological Process;
Millet_GLEAN_10019256	GO:0045449; regulation of transcription; Biological Process;
Millet_GLEAN_10019342	GO:0045449; regulation of transcription; Biological Process;
Millet_GLEAN_10019375	GO:0045449; regulation of transcription; Biological Process;
Millet_GLEAN_10019411	GO:0045449; regulation of transcription; Biological Process;
Millet_GLEAN_10019488	GO:0045449; regulation of transcription; Biological Process;
Millet_GLEAN_10019868	GO:0045449; regulation of transcription; Biological Process;
Millet_GLEAN_10019878	GO:0045449; regulation of transcription; Biological Process;
Millet_GLEAN_10020384	GO:0045449; regulation of transcription; Biological Process;
Millet_GLEAN_10020590	GO:0045449; regulation of transcription; Biological Process;
Millet_GLEAN_10021329	GO:0045449; regulation of transcription; Biological Process;
Millet_GLEAN_10021794	GO:0045449; regulation of transcription; Biological Process;
Millet_GLEAN_10021795	GO:0045449; regulation of transcription; Biological Process;
Millet_GLEAN_10022119	GO:0045449; regulation of transcription; Biological Process;
Millet_GLEAN_10022296	GO:0045449; regulation of transcription; Biological Process;
Millet_GLEAN_10022618	GO:0045449; regulation of transcription; Biological Process;
Millet_GLEAN_10022683	GO:0045449; regulation of transcription; Biological Process;
Millet_GLEAN_10022692	GO:0045449; regulation of transcription; Biological Process;
Millet_GLEAN_10022759	GO:0045449; regulation of transcription; Biological Process;
Millet_GLEAN_10022880	GO:0045449; regulation of transcription; Biological Process;
Millet_GLEAN_10022945	GO:0045449; regulation of transcription; Biological Process;
Millet_GLEAN_10023238	GO:0045449; regulation of transcription; Biological Process;
Millet_GLEAN_10023291	GO:0045449; regulation of transcription; Biological Process;
Millet_GLEAN_10023721	GO:0045449; regulation of transcription; Biological Process;
Millet_GLEAN_10023722	GO:0045449; regulation of transcription; Biological Process;
Millet_GLEAN_10023723	GO:0045449; regulation of transcription; Biological Process;
Millet_GLEAN_10023797	GO:0045449; regulation of transcription; Biological Process;
Millet_GLEAN_10023798	GO:0045449; regulation of transcription; Biological Process;
Millet_GLEAN_10023922	GO:0045449; regulation of transcription; Biological Process;
Millet_GLEAN_10023987	GO:0045449; regulation of transcription; Biological Process;
Millet_GLEAN_10024809	GO:0045449; regulation of transcription; Biological Process;
Millet_GLEAN_10024964	GO:0045449; regulation of transcription; Biological Process;
Millet_GLEAN_10025074	GO:0045449; regulation of transcription; Biological Process;
Millet_GLEAN_10025081	GO:0045449; regulation of transcription; Biological Process;
Millet_GLEAN_10026252	GO:0045449; regulation of transcription; Biological Process;
Millet_GLEAN_10026555	GO:0045449; regulation of transcription; Biological Process;
Millet_GLEAN_10026595	GO:0045449; regulation of transcription; Biological Process;
Millet_GLEAN_10026719	GO:0045449; regulation of transcription; Biological Process;
Millet_GLEAN_10027159	GO:0045449; regulation of transcription; Biological Process;
Millet_GLEAN_10027235	GO:0007283; spermatogenesis; Biological Process;
Millet_GLEAN_10027496	GO:0045449; regulation of transcription; Biological Process;
Millet_GLEAN_10027993	GO:0045449; regulation of transcription; Biological Process;
Millet_GLEAN_10029582	GO:0045449; regulation of transcription; Biological Process;
Millet_GLEAN_10029834	GO:0045449; regulation of transcription; Biological Process;
Millet_GLEAN_10030223	GO:0045449; regulation of transcription; Biological Process;
Millet_GLEAN_10030300	GO:0045449; regulation of transcription; Biological Process;
Millet_GLEAN_10030390	GO:0045449; regulation of transcription; Biological Process;
Millet_GLEAN_10030781	GO:0045449; regulation of transcription; Biological Process;
Millet_GLEAN_10030960	GO:0045449; regulation of transcription; Biological Process;
Millet_GLEAN_10030961	GO:0045449; regulation of transcription; Biological Process;
Millet_GLEAN_10031075	GO:0045449; regulation of transcription; Biological Process;
Millet_GLEAN_10031323	GO:0045449; regulation of transcription; Biological Process;
Millet_GLEAN_10031509	GO:0045449; regulation of transcription; Biological Process;
Millet_GLEAN_10031568	GO:0045449; regulation of transcription; Biological Process;
Millet_GLEAN_10032270	GO:0045449; regulation of transcription; Biological Process;
Millet_GLEAN_10032272	GO:0045449; regulation of transcription; Biological Process;
Millet_GLEAN_10032509	GO:0045449; regulation of transcription; Biological Process;
Millet_GLEAN_10032623	GO:0045449; regulation of transcription; Biological Process;
Millet_GLEAN_10032730	GO:0045449; regulation of transcription; Biological Process;
Millet_GLEAN_10032733	GO:0045449; regulation of transcription; Biological Process;
Millet_GLEAN_10032767	GO:0045449; regulation of transcription; Biological Process;
Millet_GLEAN_10033007	GO:0045449; regulation of transcription; Biological Process;
Millet_GLEAN_10033030	GO:0045449; regulation of transcription; Biological Process;
Millet_GLEAN_10033205	GO:0045449; regulation of transcription; Biological Process;
Millet_GLEAN_10033765	GO:0008152; metabolic process; Biological Process;
Millet_GLEAN_10033906	GO:0045449; regulation of transcription; Biological Process;
Millet_GLEAN_10033943	GO:0045449; regulation of transcription; Biological Process;
Millet_GLEAN_10034271	GO:0045449; regulation of transcription; Biological Process;
Millet_GLEAN_10034296	GO:0045449; regulation of transcription; Biological Process;
Millet_GLEAN_10034297	GO:0045449; regulation of transcription; Biological Process;
Millet_GLEAN_10035182	GO:0045449; regulation of transcription; Biological Process;
Millet_GLEAN_10035484	GO:0045449; regulation of transcription; Biological Process;
Millet_GLEAN_10035595	GO:0045449; regulation of transcription; Biological Process;
Millet_GLEAN_10035850	GO:0045449; regulation of transcription; Biological Process;
Millet_GLEAN_10036313	GO:0045449; regulation of transcription; Biological Process;
Millet_GLEAN_10036424	GO:0045449; regulation of transcription; Biological Process;
Millet_GLEAN_10036595	GO:0045449; regulation of transcription; Biological Process;
Millet_GLEAN_10036781	GO:0045449; regulation of transcription; Biological Process;
Millet_GLEAN_10036825	GO:0045449; regulation of transcription; Biological Process;
Millet_GLEAN_10037248	GO:0045449; regulation of transcription; Biological Process;
Millet_GLEAN_10037419	GO:0045449; regulation of transcription; Biological Process;
Millet_GLEAN_10037807	None
Millet_GLEAN_10037869	GO:0045449; regulation of transcription; Biological Process;
Millet_GLEAN_10038022	GO:0045449; regulation of transcription; Biological Process;
Millet_GLEAN_10038061	GO:0045449; regulation of transcription; Biological Process;
