# Supplementary material for: Analysis of bHLH genes from foxtail millet (Setaria italica) and their potential relevance to drought stress
Source: PLoS One. 2018 Nov 9;13(11):e0207344. doi: 10.1371/journal.pone.0207344 (PMC6226204; doi:10.1371/journal.pone.0207344)
Supplement: S4 Table — (XLSX) [file pone.0207344.s006.xlsx]

## Sheet: Sheet1
		length aa	Molecular weight	PI	Instability index	Grand average of hydropathicity (GRAVY)	Transmembrane domains	Nuclear localization signals
Gene ID	Homologous groups
Millet_GLEAN_10004326	Transcription factor bHLH82	238	25552	6.74	43.81	-0.295	NA	NA
Millet_GLEAN_10018490	Transcription factor bHLH82	480	51765.9	5.36	45.19	-0.404	NA	NA
Millet_GLEAN_10031509	Transcription factor bHLH82	310	31870.5	4.94	43.99	-0.395	NA	NA
Millet_GLEAN_10035850	Transcription factor bHLH82	514	54733	4.91	54.03	-0.356	NA	NA
Millet_GLEAN_10007267	Transcription factor bHLH35	278	30495.5	4.77	67.87	-0.327	NA	NA
Millet_GLEAN_10007268	Transcription factor bHLH35	274	30081.1	5.04	77.91	-0.396	NA	RTKKMKRARSV
Millet_GLEAN_10007270	Transcription factor bHLH35	336	36647.3	5.55	56.65	-0.204	NA	YPRRTKRTRTA
Millet_GLEAN_10007273	Transcription factor bHLH35	213	22849.3	8.5	63.98	-0.015	NA	LPRKKMRRA
Millet_GLEAN_10035484	Transcription factor bHLH35	326	34315	8.1	45.39	-0.056	NA	SPTKKMKRNPSF
Millet_GLEAN_10022692	Transcription factor BIM2	499	53939.9	8.6	58.45	-0.763	NA	NA
Millet_GLEAN_10025074	Transcription factor BIM2	365	39181.2	6.41	59.75	-0.829	NA	NA
Millet_GLEAN_10032623	Transcription factor BIM2	395	43755.5	5.98	49.3	-0.697	NA	NA
Millet_GLEAN_10019488	Transcription factor bHLH51	253	27542.6	9.41	71.63	-0.311	NA	KLLKRKASE	PFQSKRQRILESHY
Millet_GLEAN_10022618	Transcription factor bHLH51	165	18390.9	11.74	75.27	-1.121	NA	NA
Millet_GLEAN_10010494	Transcription factor MYC2	275	29038.7	6.06	60.81	-0.285	NA	NA
Millet_GLEAN_10010503	Transcription factor MYC2	275	29391.8	5.81	51.43	-0.418	NA	NA
Millet_GLEAN_10023987	Transcription factor MYC2	271	28675.5	6.8	71.15	-0.339	NA	RPGKRRGRKP
Millet_GLEAN_10031075	Transcription factor MYC2	706	75235.2	6.2	56.37	-0.505	NA	RPRKRGRKP
Millet_GLEAN_10021795	FIT	365	39019.4	5.32	46.69	-0.453	NA	PVTRKRRDRSK	RKRRDRSKTIVSERKRRVR
Millet_GLEAN_10021794	FIT	361	38530.2	6.02	54.23	-0.396	NA	PVTRKRRDRSK	RKRRDRSKTMVSERKRRVR
Millet_GLEAN_10018178	bHLH112	437	46018.6	6.46	51.23	-0.264	NA	GEPAFKKPRLE
Millet_GLEAN_10026252	bHLH112	345	37102.3	6.12	54.25	-0.395	NA	NA
Millet_GLEAN_10036424	ICE	376	39175.1	5.12	61.15	-0.205	NA	NA
Millet_GLEAN_10018633	ICE	526	54487.4	5.06	57.34	-0.238	NA	NA
Millet_GLEAN_10006998	Transcription factor ILR3	254	27580.6	6.22	55.1	-0.522	NA	PTNKRPRSE	EQPTNKRPRSESTAQPSTKACREK
Millet_GLEAN_10012858	Transcription factor ILR3	238	25739.1	5.56	51.65	-0.66	NA	NA
Millet_GLEAN_10020384	Transcription factor ILR3	249	26983.6	5.55	62.17	-0.654	NA	NA
Millet_GLEAN_10027993	Transcription factor ILR3	265	29271.2	9.7	76.45	-0.825	NA	GAKKRQSRPESSAPPGTKACREK
Millet_GLEAN_10015708	Transcription factor UNE12	292	30819	6.72	56.82	-0.372	NA	NA
Millet_GLEAN_10023291	Transcription factor UNE12	283	29998.9	6.54	52.01	-0.447	NA	NA
Millet_GLEAN_10036781	Transcription factor bHLH30	328	34152.3	6.46	48.87	-0.289	NA	GGGSIKRQRMNY
Millet_GLEAN_10038022	Transcription factor bHLH30	359	37691.8	5.08	61.35	-0.42	NA	NA
