# Supplementary material for: Analysis of bHLH genes from foxtail millet (Setaria italica) and their potential relevance to drought stress
Source: PLoS One. 2018 Nov 9;13(11):e0207344. doi: 10.1371/journal.pone.0207344 (PMC6226204; doi:10.1371/journal.pone.0207344)
Supplement: S5 Table — (XLS) [file pone.0207344.s007.xls]

## Sheet: Sheet1
		RPKM of tissues
Gene name	leaf	root	spica	stem
Millet_GLEAN_10019488	0	26.9252	1.13052	5.64015
Millet_GLEAN_10019411	69.8668	72.545	51.7071	89.9419
Millet_GLEAN_10024964	12.5092	3.21233	5.4352	2.70973
Millet_GLEAN_10029834	0	0	0.4384	0
Millet_GLEAN_10037807	0.0584376	0.168646	1.11361	0
Millet_GLEAN_10001321	0.174347	3.01891	80.2918	12.3718
Millet_GLEAN_10035484	0.129027	2.3583	4.15653	8.31905
Millet_GLEAN_10007267	0.151226	79.7931	3.15627	7.50022
Millet_GLEAN_10002496	0	0.23805	0	0
Millet_GLEAN_10004393	4.05494	12.9367	18.9727	15.483
Millet_GLEAN_10034271	0.390666	14.7103	19.2954	3.36411
Millet_GLEAN_10015196	20.518	22.7401	13.3217	19.4041
Millet_GLEAN_10027993	20.557	162.72	36.6101	48.5248
Millet_GLEAN_10019342	2.39233	8.78699	12.0387	0
Millet_GLEAN_10023922	0.150149	0.288879	33.5862	11.3421
Millet_GLEAN_10027496	0.185868	0.938698	0.379496	0
Millet_GLEAN_10008844	29.7905	0.972545	4.22012	16.9709
Millet_GLEAN_10022119	0.747495	0.958761	1.8842	3.73898
Millet_GLEAN_10004480	0	0.750298	1.11221	0
Millet_GLEAN_10033943	0	1.24406	4.69418	0
Millet_GLEAN_10023291	29.3412	72.5288	36.5343	34.9705
Millet_GLEAN_10036781	1.02594	4.50287	1.92016	0
Millet_GLEAN_10027235	0	0.126836	0	0
Millet_GLEAN_10009036	0	0.220584	0	0
Millet_GLEAN_10032272	2.96952	2.3805	12.5752	12.2731
Millet_GLEAN_10018490	21.7538	51.8525	22.1284	31.6243
Millet_GLEAN_10022692	12.9529	76.1422	46.9398	44.813
Millet_GLEAN_10006645	0	0.476699	0	0
Millet_GLEAN_10026595	0	2.84947	7.08046	0
Millet_GLEAN_10010494	0	0	0.624243	0
Millet_GLEAN_10014239	0	9.01945	0.11195	0
Millet_GLEAN_10018178	5.73155	100.728	10.7518	17.5666
Millet_GLEAN_10036424	3.80511	0.215318	4.97628	9.82022
Millet_GLEAN_10032767	3.66372	13.3586	11.6362	5.18519
Millet_GLEAN_10006968	0	0.183654	3.5515	0
Millet_GLEAN_10008197	3.31847	25.1962	43.6643	12.389
Millet_GLEAN_10009312	0	4.02521	0.395526	0
Millet_GLEAN_10031323	8.13001	1.281	8.77674	0
Millet_GLEAN_10021795	0	2.107	0.104609	0
Millet_GLEAN_10004513	0.314865	0.121157	0.85717	0
Millet_GLEAN_10014944	27.1149	67.6459	33.3118	21.3712
Millet_GLEAN_10014466	16.916	35.624	30.6414	31.4956
Millet_GLEAN_10035850	7.74201	32.6671	19.5523	24.8169
Millet_GLEAN_10022759	1.08331	4.82663	16.9187	2.17522
Millet_GLEAN_10038022	0	3.21318	1.54211	0
Millet_GLEAN_10018026	2.08272	27.9847	36.8847	32.7059
Millet_GLEAN_10023722	0	6.523	0	0
Millet_GLEAN_10010496	0	0	0.284661	0
Millet_GLEAN_10006832	0.926696	5.82069	3.36371	0
Millet_GLEAN_10001340	2.8681	22.2547	26.005	15.536
Millet_GLEAN_10032623	0.0532726	2.76733	18.3216	4.43064
Millet_GLEAN_10017201	24.4985	43.9153	26.7082	11.1638
Millet_GLEAN_10009731	0.123368	4.74708	2.6868	28.0985
Millet_GLEAN_10031509	19.5358	21.3378	29.6077	7.76364
Millet_GLEAN_10038061	0	0	0.236339	0
Millet_GLEAN_10010503	10.7009	0	0.208081	0
Millet_GLEAN_10018454	0	0.10354	3.71149	0
Millet_GLEAN_10036313	27.49	54.563	71.3637	79.6534
Millet_GLEAN_10035595	2.28311	7.90666	1.16021	0
Millet_GLEAN_10007273	1.08437	2.93975	0.98401	5.19003
Millet_GLEAN_10023238	1.81127	7.68703	27.3616	9.34905
Millet_GLEAN_10018633	0.280212	0.577621	52.926	9.98785
Millet_GLEAN_10005043	0	1.38761	0.327239	0
Millet_GLEAN_10011773	12.9821	45.3211	13.0157	29.7568
Millet_GLEAN_10019256	1.02313	25.0274	17.5961	35.0929
Millet_GLEAN_10022618	0	0	0.302265	0
Millet_GLEAN_10001703	0.334857	94.511	2.43092	19.5203
Millet_GLEAN_10005031	0	0	8.08279	2.75942
Millet_GLEAN_10036825	0.524775	1.71639	1.42862	2.3224
Millet_GLEAN_10030223	16.3014	0.922444	0.824359	2.54157
Millet_GLEAN_10031075	18.1718	76.1232	36.9331	49.7697
Millet_GLEAN_10004326	3.88378	13.416	25.311	10.9107
Millet_GLEAN_10029582	0.940584	8.78966	13.9003	0
Millet_GLEAN_10016705	0	0	0.817099	0
Millet_GLEAN_10022296	2.05189	7.52535	66.7403	9.54055
Millet_GLEAN_10025074	16.0237	53.0078	63.2885	29.2026
Millet_GLEAN_10036595	10.9386	24.8035	4.20346	0
Millet_GLEAN_10001930	0	0.0379323	3.07727	0
Millet_GLEAN_10005609	0	0	0.643062	0
Millet_GLEAN_10014553	32.8099	18.9374	6.93889	10.7173
Millet_GLEAN_10020590	2.50981	8.67868	5.69379	2.51024
Millet_GLEAN_10007270	2.31617	6.3832	12.838	8.11996
Millet_GLEAN_10004174	0.0526084	0.809726	2.57792	0
Millet_GLEAN_10030781	6.80515	91.3219	12.6594	32.388
Millet_GLEAN_10025081	2.90588	6.42575	8.62997	12.1229
Millet_GLEAN_10031568	0.925842	4.58041	18.7834	4.28907
Millet_GLEAN_10023723	0	3.38229	0	0
Millet_GLEAN_10002863	0	0.658889	2.42401	0
Millet_GLEAN_10032270	0	0.164101	0.103199	0
Millet_GLEAN_10021794	0	2.74695	0.475942	0
Millet_GLEAN_10024809	0	3.31799	6.40542	0
Millet_GLEAN_10033007	3.21462	0.386548	1.18507	0
Millet_GLEAN_10010502	1.07433	0.281858	0.531763	0
Millet_GLEAN_10030960	0	0.0667558	0	0
Millet_GLEAN_10019868	12.7937	20.6865	2.09961	30.047
Millet_GLEAN_10012420	55.5543	2.82512	10.0381	2.35287
Millet_GLEAN_10000529	0.0673992	4.40887	0.122322	0
Millet_GLEAN_10013359	0	0.795834	0	0
Millet_GLEAN_10000242	1.28989	3.44234	19.3323	0
Millet_GLEAN_10037419	0	2.28415	11.022	0
Millet_GLEAN_10013365	0	0.262702	0.123906	0
Millet_GLEAN_10027159	0.191202	0	1.70614	0
Millet_GLEAN_10022880	0	0.829313	2.11682	0
Millet_GLEAN_10037869	8.35049	12.6131	0.265881	0
Millet_GLEAN_10022945	0.155882	1.89942	0.0471514	0
Millet_GLEAN_10023987	0	0	3.5894	0
Millet_GLEAN_10033906	32.861	8.09799	21.5824	42.1375
Millet_GLEAN_10012858	170.886	72.684	135.126	131.871
Millet_GLEAN_10004854	2.21556	72.5572	5.20108	8.45256
Millet_GLEAN_10011647	0	8.59235	0.319946	0
Millet_GLEAN_10003594	12.68	88.6233	31.7191	53.4699
Millet_GLEAN_10021329	0	0.719637	0	0
Millet_GLEAN_10037248	0	0.087285	12.927	0
Millet_GLEAN_10034296	0	0.864791	0.163154	0
Millet_GLEAN_10026252	1.52427	8.56327	3.81763	2.60523
Millet_GLEAN_10017376	8.37979	1.5784	2.0207	2.86162
Millet_GLEAN_10033765	0	7.46287	0	0
Millet_GLEAN_10023721	0	0	1.56582	0
Millet_GLEAN_10015708	36.6479	46.7519	47.238	39.9394
Millet_GLEAN_10023798	0	0.057327	0	0
Millet_GLEAN_10033030	0	0.0852679	0	0
Millet_GLEAN_10032509	39.155	59.9944	31.6925	30.745
Millet_GLEAN_10030390	0.346783	50.095	59.3709	48.0694
Millet_GLEAN_10019878	0.2637	0	0.335011	0
Millet_GLEAN_10007268	0.613701	94.0155	2.08838	10.653
Millet_GLEAN_10012361	1.87841	51.8001	22.1155	28.0405
Millet_GLEAN_10026719	0.153611	1.03439	8.54951	0
Millet_GLEAN_10032733	0	0.3428	0.129348	0
Millet_GLEAN_10032730	0	0.2724	0	0
Millet_GLEAN_10006438	3.77751	21.0764	1.63484	3.19272
Millet_GLEAN_10020384	230.284	160.889	142.121	170.173
Millet_GLEAN_10015478	6.21049	26.4578	53.7627	18.9549
Millet_GLEAN_10005488	33.646	39.1503	29.0135	23.3925
Millet_GLEAN_10030300	0	0.330517	20.3906	6.86859
Millet_GLEAN_10033205	0	0	0.165984	0
Millet_GLEAN_10006998	26.6388	42.0996	37.9116	28.1533
Millet_GLEAN_10019375	8.00074	9.86731	20.5707	19.7229
Millet_GLEAN_10026555	0	0.173947	0	0
Millet_GLEAN_10035182	0	0	0.150736	0
Millet_GLEAN_10022683	0.320607	4.25614	18.3288	2.78878
Millet_GLEAN_10016232	0	0.953398	0.428265	0
Millet_GLEAN_10009039	0	0	0	0
Millet_GLEAN_10009040	0	0	0	0
Millet_GLEAN_10009041	0	0	0	0
Millet_GLEAN_10009878	0	0	0	0
Millet_GLEAN_10013138	0	0	0	0
Millet_GLEAN_10023797	0	0	0	0
Millet_GLEAN_10030961	0	0	0	0
Millet_GLEAN_10034297	0	0	0	0
