# Supplementary material for: Analysis of bHLH genes from foxtail millet (Setaria italica) and their potential relevance to drought stress
Source: PLoS One. 2018 Nov 9;13(11):e0207344. doi: 10.1371/journal.pone.0207344 (PMC6226204; doi:10.1371/journal.pone.0207344)
Supplement: S6 Table — (XLS) [file pone.0207344.s008.xls]

## Sheet: Sheet1
		Number of element
Candidate gene name	ABRE	MBS	G-box
Millet_GLEAN_10016232	3	2	0
Millet_GLEAN_10023721	0	6	0
Millet_GLEAN_10007270	5	6	0
Millet_GLEAN_10035595	3	0	0
Millet_GLEAN_10008844	2	2	0
Millet_GLEAN_10005488	2	1	0
Millet_GLEAN_10036595	1	3	0
Millet_GLEAN_10007267	1	6	0
Millet_GLEAN_10030390	1	1	0
Millet_GLEAN_10037248	0	2	0
Millet_GLEAN_10002496	4	0	0
Millet_GLEAN_10023797	0	2	0
Millet_GLEAN_10023798	0	1	0
Millet_GLEAN_10035595	3	0	0
Millet_GLEAN_10029582	1	1	0
Millet_GLEAN_10010494	2	2	0
Millet_GLEAN_10010503	2	1	7
Millet_GLEAN_10023987	3	3	0
Millet_GLEAN_10031075	3	0	1
Millet_GLEAN_10019868	4	0	6
Millet_GLEAN_10036424	0	1	4
Millet_GLEAN_10018633	0	8	2
Millet_GLEAN_10018178	0	3	4
Millet_GLEAN_10026252	2	1	0
