# Supplementary material for: Analysis of bHLH genes from foxtail millet (Setaria italica) and their potential relevance to drought stress
Source: PLoS One. 2018 Nov 9;13(11):e0207344. doi: 10.1371/journal.pone.0207344 (PMC6226204; doi:10.1371/journal.pone.0207344)
Supplement: S7 Table — (XLS) [file pone.0207344.s009.xls]

## Sheet: Sheet1
	Element			Orthologs in other speices
Foxtail millet ID	G-box(CACGTG)	E-box(CANNTG)	Sorghum	Maize	Arabidopsis	Annotation in Arabidopsis
Millet_GLEAN_10002834	yes	yes	Sb04g033380	GRMZM2G117164	AT2G46680	homeobox 7
Millet_GLEAN_10012345	none	yes	Sb01g012640	GRMZM2G067919	AT3G22640	cupin family protein
Millet_GLEAN_10000510	yes	yes	Sb09g018420	GRMZM2G079440	AT3G50970	dehydrin family protein
Millet_GLEAN_10037203	none	yes	Sb06g026900	GRMZM2G473960	AT1G32560	Late embryogenesis abundant protein, group 1 protein
Millet_GLEAN_10001496	none	yes	Sb02g010080	GRMZM2G154747	AT1G04560	AWPM-19-like family protein
Millet_GLEAN_10038172	too much GAP	too much GAP	Sb01g013520	GRMZM2G014392	AT3G14440	nine-cis-epoxycarotenoid dioxygenase 3
Millet_GLEAN_10019242	none	yes	Sb04g032250	GRMZM2G373522	AT1G20440	cold-regulated 47
Millet_GLEAN_10029231	none	yes	Sb01g035890	GRMZM2G318780	AT4G02280	sucrose synthase 3
Millet_GLEAN_10035429	yes	yes	Sb03g026070	GRMZM2G134628	AT1G17550	homology to ABI2
Millet_GLEAN_10032871	yes	yes	Sb01g004490	GRMZM2G048549	AT4G38810	Calcium-binding EF-hand family protein
Millet_GLEAN_10010364	none	yes	Sb03g041770	GRMZM2G138176	AT1G21410	F-box/RNI-like superfamily protein
Millet_GLEAN_10030850	yes	yes	Sb03g029170	GRMZM2G121878	AT3G01500	carbonic anhydrase 1
Millet_GLEAN_10024613	yes	yes	Sb01g019970	GRMZM2G008607	AT1G07040
Millet_GLEAN_10036829	none	yes	Sb02g024770	GRMZM2G129018	AT5G10930	CBL-interacting protein kinase 5
Millet_GLEAN_10028918	yes	yes	Sb09g028990	GRMZM2G011932	AT2G46270	G-box binding factor 3
Millet_GLEAN_10002135	none	yes	Sb04g035220	GRMZM2G181362	AT4G33150	lysine-ketoglutarate reductase/saccharopine dehydrogenase bifunctional enzyme
Millet_GLEAN_10008777	none	yes	Sb03g040970	GRMZM5G858197	AT1G03970	G-box binding factor 4
Millet_GLEAN_10034704	yes	yes	Sb04g021410	GRMZM2G172230	AT5G51070	Clp ATPase
Millet_GLEAN_10016185	yes	yes	Sb06g025450	GRMZM2G176647	AT4G35560	Transducin/WD40 repeat-like superfamily protein
Millet_GLEAN_10003714	none	yes	Sb01g008730	GRMZM2G442658	AT1G77120	alcohol dehydrogenase 1
Millet_GLEAN_10029156	none	yes	Sb01g036620	GRMZM2G102365	AT1G08570	atypical CYS HIS rich thioredoxin 4
Millet_GLEAN_10010429	yes	yes	Sb01g040580	GRMZM2G031447	AT1G68620	alpha/beta-Hydrolases superfamily protein
Millet_GLEAN_10016308	none	yes	Sb02g038700	GRMZM2G153523	AT3G59080	Eukaryotic aspartyl protease family protein
Millet_GLEAN_10034097	yes	yes	Sb03g001250	GRMZM2G072029	AT1G79900	Mitochondrial substrate carrier family protein
Millet_GLEAN_10029856	none	yes	Sb09g026810	GRMZM2G090087	AT5G62530	aldehyde dehydrogenase 12A1
Millet_GLEAN_10012956	yes	yes	Sb04g035560	GRMZM2G312521	AT2G18700	trehalose phosphatase/synthase 11
Millet_GLEAN_10024123	none	yes	Sb07g024240	GRMZM2G036217	AT4G33790	Jojoba acyl CoA reductase-related male sterility protein
Millet_GLEAN_10036963	yes	yes	Sb02g025790	GRMZM2G130440	AT1G54100	aldehyde dehydrogenase 7B4
Millet_GLEAN_10037302	none	yes	Sb06g027770	GRMZM2G391042	AT5G57110	autoinhibited Ca2+ -ATPase, isoform 8
Millet_GLEAN_10038162	none	yes	Sb01g013600	GRMZM2G080828	AT5G46180	ornithine-delta-aminotransferase
Millet_GLEAN_10036319	none	yes	Sb03g043750	GRMZM2G103812	AT3G23800	selenium-binding protein 3
Millet_GLEAN_10015245	none	yes	Sb05g027350	GRMZM2G053206	AT5G48430	Eukaryotic aspartyl protease family protein
Millet_GLEAN_10011225	none	yes	Sb01g030330	GRMZM2G026147	AT3G45960	expansin-like A3
Millet_GLEAN_10022270	yes	yes	Sb10g030200	GRMZM2G399136	AT2G17880	Chaperone DnaJ-domain superfamily protein
Millet_GLEAN_10017587	none	yes	Sb07g000380	GRMZM2G059836	AT1G22990	Heavy metal transport/detoxification superfamily protein
Millet_GLEAN_10003061	none	yes	Sb08g002740	GRMZM2G113967	AT5G07070	CBL-interacting protein kinase 2
Millet_GLEAN_10032602	none	yes	Sb04g029100	GRMZM2G122715	AT5G23060	calcium sensing receptor
Millet_GLEAN_10010074	none	yes	Sb02g043270	GRMZM2G181605	AT3G04060	NAC domain containing protein 46
Millet_GLEAN_10015444	none	yes	Sb08g016630	GRMZM2G383088	AT5G12860	dicarboxylate transporter 1
Millet_GLEAN_10002216	none	yes	Sb08g002850	GRMZM2G119219	AT5G19140	Aluminium induced protein with YGL and LRDR motifs

## Sheet: Sheet2
	Element
Foxtail millet ID	G-box(CACGTG)	E-box(CANNTG)	Annotation in Arabidopsis
Millet_GLEAN_10002834	yes	yes	homeobox 7
Millet_GLEAN_10012345	none	yes	cupin family protein
Millet_GLEAN_10000510	yes	yes	dehydrin family protein
Millet_GLEAN_10037203	none	yes	Late embryogenesis abundant protein, group 1 protein
Millet_GLEAN_10001496	none	yes	AWPM-19-like family protein
Millet_GLEAN_10038172	too much GAP	too much GAP	nine-cis-epoxycarotenoid dioxygenase 3
Millet_GLEAN_10019242	none	yes	cold-regulated 47
Millet_GLEAN_10029231	none	yes	sucrose synthase 3
Millet_GLEAN_10035429	yes	yes	homology to ABI2
Millet_GLEAN_10032871	yes	yes	Calcium-binding EF-hand family protein
Millet_GLEAN_10010364	none	yes	F-box/RNI-like superfamily protein
Millet_GLEAN_10030850	yes	yes	carbonic anhydrase 1
Millet_GLEAN_10024613	yes	yes
Millet_GLEAN_10036829	none	yes	CBL-interacting protein kinase 5
Millet_GLEAN_10028918	yes	yes	G-box binding factor 3
Millet_GLEAN_10002135	none	yes	lysine-ketoglutarate reductase/saccharopine dehydrogenase bifunctional enzyme
Millet_GLEAN_10008777	none	yes	G-box binding factor 4
Millet_GLEAN_10034704	yes	yes	Clp ATPase
Millet_GLEAN_10016185	yes	yes	Transducin/WD40 repeat-like superfamily protein
Millet_GLEAN_10003714	none	yes	alcohol dehydrogenase 1
Millet_GLEAN_10029156	none	yes	atypical CYS HIS rich thioredoxin 4
Millet_GLEAN_10010429	yes	yes	alpha/beta-Hydrolases superfamily protein
Millet_GLEAN_10016308	none	yes	Eukaryotic aspartyl protease family protein
Millet_GLEAN_10034097	yes	yes	Mitochondrial substrate carrier family protein
Millet_GLEAN_10029856	none	yes	aldehyde dehydrogenase 12A1
Millet_GLEAN_10012956	yes	yes	trehalose phosphatase/synthase 11
Millet_GLEAN_10024123	none	yes	Jojoba acyl CoA reductase-related male sterility protein
Millet_GLEAN_10036963	yes	yes	aldehyde dehydrogenase 7B4
Millet_GLEAN_10037302	none	yes	autoinhibited Ca2+ -ATPase, isoform 8
Millet_GLEAN_10038162	none	yes	ornithine-delta-aminotransferase
Millet_GLEAN_10036319	none	yes	selenium-binding protein 3
Millet_GLEAN_10015245	none	yes	Eukaryotic aspartyl protease family protein
Millet_GLEAN_10011225	none	yes	expansin-like A3
Millet_GLEAN_10022270	yes	yes	Chaperone DnaJ-domain superfamily protein
Millet_GLEAN_10017587	none	yes	Heavy metal transport/detoxification superfamily protein
Millet_GLEAN_10003061	none	yes	CBL-interacting protein kinase 2
Millet_GLEAN_10032602	none	yes	calcium sensing receptor
Millet_GLEAN_10010074	none	yes	NAC domain containing protein 46
Millet_GLEAN_10015444	none	yes	dicarboxylate transporter 1
Millet_GLEAN_10002216	none	yes	Aluminium induced protein with YGL and LRDR motifs
